# Supplementary material for: Exercise Mimetics in Aging: Suggestions from a Systematic Review
Source: Nutrients. 2025 Mar 10;17(6):969. doi: 10.3390/nu17060969 (PMC11944853; doi:10.3390/nu17060969)
Supplement: Supplementary file 1 [file nutrients-17-00969-s001.zip]

Archive with 1 entries (1 files):
- nutrients-3508846-supplementary.pdf
